# Supplementary material for: Medical Management after Lancehead Snakebite in North Amazon: A Case Report of Long-Term Disability
Source: Toxins (Basel). 2022 Jul 16;14(7):494. doi: 10.3390/toxins14070494 (PMC9319475; doi:10.3390/toxins14070494)
Supplement: Supplementary file 1 [file toxins-14-00494-s001.zip]

Archive with 1 entries (1 files):
- toxins-1820431-supplementary.mp4
